# Supplementary material for: Enhanced Molecular Networking Shows Microbacterium sp. V1 as a Factory of Antioxidant Proline-Rich Peptides
Source: Mar Drugs. 2023 Apr 21;21(4):256. doi: 10.3390/md21040256 (PMC10146280; doi:10.3390/md21040256)
Supplement: Supplementary file 1 [file marinedrugs-21-00256-s001.zip]

Archive with 1 entries (1 files):
- marinedrugs-2331100-supplementary.pdf
